# Supplementary material for: Novel and Conserved miRNAs Among Brazilian Pine and Other Gymnosperms
Source: Front Genet. 2019 Mar 22;10:222. doi: 10.3389/fgene.2019.00222 (PMC6448024; doi:10.3389/fgene.2019.00222)
Supplement: Supplementary file 8 [file Table_1.XLSX]

## Sheet: Planilha1
Table S1. RT-qPCR and stem-loop primers designed for conserved and novel miRNAs in A. angustifolia
miRNA	Forward primer	miR-Loop primer
Aang-miR156	ccacccTGACAGAAGAGAGT	gTCgTATCCAgTgCAgggTCCgAggTATTCgCACTggATACgACGTGCTC
Aang-miR159	ggtgggCTTGGATTGAAGGG	gTCgTATCCAgTgCAgggTCCgAggTATTCgCACTggATACgACGGAGCT
Aang-miR166	ccacccTCGGACCAGGCTTCA	gTCgTATCCAgTgCAgggTCCgAggTATTCgCACTggATACgACGGGGAA
Aang-miR167	ccacccTGAAGCTGCCAGCATG	gTCgTATCCAgTgCAgggTCCgAggTATTCgCACTggATACgACTCAGAT
Aang-miR168	ggtgggTCGCTTGGTGCAGGT	gTCgTATCCAgTgCAgggTCCgAggTATTCgCACTggATACgACTTCCCG
Aang-miR169	ggtgggGGCAAGTTGTTCTCG	gTCgTATCCAgTgCAgggTCCgAggTATTCgCACTggATACgACCATAGC
Aang-miR171	ccacccTTGAGCCGTGCCAAT	gTCgTATCCAgTgCAgggTCCgAggTATTCgCACTggATACgACTGCGAT
Aang-miR390	ggtgggAAGCTCAGGAGGGAT	gTCgTATCCAgTgCAgggTCCgAggTATTCgCACTggATACgACGGCGCT
Aang-miR395	ggtgggCTGAAGAGTTTGGGG	gTCgTATCCAgTgCAgggTCCgAggTATTCgCACTggATACgACGAGTTC
Aang-miR399	ggtgggTGCCAAAGGAGAGTT	gTCgTATCCAgTgCAgggTCCgAggTATTCgCACTggATACgACCAGGGC
Aang-miR529	ccacccAGAAGAGAGAGAGCA	gTCgTATCCAgTgCAgggTCCgAggTATTCgCACTggATACgACAGGCTG
Aang-miR1314	ccacccTCGGCCTTGAATGTTA	gTCgTATCCAgTgCAgggTCCgAggTATTCgCACTggATACgACCTCTCC
Aang-nmiR001	ggtggTTTGACATCACACCCG	gTCgTATCCAgTgCAgggTCCgAggTATTCgCACTggATACgACTCACCG
Aang-nmiR002	ccacccTCCCCGGTGATTGATG	gTCgTATCCAgTgCAgggTCCgAggTATTCgCACTggATACgACTGTCTT
Aang-nmiR003	ccacccTTTTCCCTGATCCGCC	gTCgTATCCAgTgCAgggTCCgAggTATTCgCACTggATACgACGGCATG
Aang-nmiR004	ccacccTAGTAGACCAGACTC	gTCgTATCCAgTgCAgggTCCgAggTATTCgCACTggATACgACGATGGC
Aang-nmiR005	ggtgggTGACAGCCCGAAATCA	gTCgTATCCAgTgCAgggTCCgAggTATTCgCACTggATACgACACTCGC
Aang-nmiR007	ccacccTTGCTGTCCATCAAA	gTCgTATCCAgTgCAgggTCCgAggTATTCgCACTggATACgACGCCTTG
Aang-nmiR008	ggtgggTCTCGAACATCCTGCA	gTCgTATCCAgTgCAgggTCCgAggTATTCgCACTggATACgACAATGGC
Aang-nmiR009	ccacccTCCCAAACATCGTCCA	gTCgTATCCAgTgCAgggTCCgAggTATTCgCACTggATACgACTATTTC
Aang-nmiR011	ccacccTTACGTCAGGTCCTCT	gTCgTATCCAgTgCAgggTCCgAggTATTCgCACTggATACgACAATCAC
Aang-nmiR012	ccacccTGACGTCAGGTCCTCG	gTCgTATCCAgTgCAgggTCCgAggTATTCgCACTggATACgACAACCAT
Aang-nmiR016	ccacccTCTTCACATCCTTTC	gTCgTATCCAgTgCAgggTCCgAggTATTCgCACTggATACgACTCCGAG
Aang-nmiR017	ggtgggTTTTGCCAATACCTCC	gTCgTATCCAgTgCAgggTCCgAggTATTCgCACTggATACgACGGCATG
Aang-nmiR018	ggtgggCCTGTGGTTAATGAAT	gTCgTATCCAgTgCAgggTCCgAggTATTCgCACTggATACgACCGATGT
Aang-nmiR019	ccacccGGTTGATCTTCAATA	gTCgTATCCAgTgCAgggTCCgAggTATTCgCACTggATACgACGCGCCA
Aang-nmiR021	ccacccTTTTTCCAATTCCGCC	gTCgTATCCAgTgCAgggTCCgAggTATTCgCACTggATACgACGGCATG
Aang-nmiR023	ccacccTGACTGTCGTGGATG	gTCgTATCCAgTgCAgggTCCgAggTATTCgCACTggATACgACGATATA
Aang-nmiR025	ccacccCCGCATCAGGTCTCC	gTCgTATCCAgTgCAgggTCCgAggTATTCgCACTggATACgACCACCTT
Aang-nmiR026	ggtgggTAAATCCTTCTGCTG	gTCgTATCCAgTgCAgggTCCgAggTATTCgCACTggATACgACTATGGA
Aang-nmiR027	ccacccTCACGTCAGGACCTCG	gTCgTATCCAgTgCAgggTCCgAggTATTCgCACTggATACgACAACCAC
Aang-nmiR029	ccacccTTTTGATAGCCAGTG	gTCgTATCCAgTgCAgggTCCgAggTATTCgCACTggATACgACGATTGC
Aang-nmiR038	ggtgggTTTTCCCGGCTCCTCC	gTCgTATCCAgTgCAgggTCCgAggTATTCgCACTggATACgACAACCTA
Aang-nmiR040	ggtgggTATTTCAGTTCTTCA	gTCgTATCCAgTgCAgggTCCgAggTATTCgCACTggATACgACAGCAAG
Aang-nmiR044	ccacccTTGCTGTCCATCAAA	gTCgTATCCAgTgCAgggTCCgAggTATTCgCACTggATACgACGCCTTG
Aang-nmiR046	ccacccAGTGGGATGCGAGGAT	gTCgTATCCAgTgCAgggTCCgAggTATTCgCACTggATACgACAGTCTT
Aang-nmiR049	ccacccTGATAAGGCCCTAATG	gTCgTATCCAgTgCAgggTCCgAggTATTCgCACTggATACgACTTGTGT
Aang-nmiR051	ggtgggGTCTGCAGAGTGTAT	gTCgTATCCAgTgCAgggTCCgAggTATTCgCACTggATACgACCAGGCC
Aang-nmiR054	ccacccTGACCGTCGTGGATG	gTCgTATCCAgTgCAgggTCCgAggTATTCgCACTggATACgACGATATA
Aang-nmiR057	ggtgggTGCTGAAATCGGTCG	gTCgTATCCAgTgCAgggTCCgAggTATTCgCACTggATACgACTCAGTA
Aang-nmiR059	ccacccTGAGAAATGCTGGAC	gTCgTATCCAgTgCAgggTCCgAggTATTCgCACTggATACgACAGAAGT
Aang-nmiR061	ccacccTTTTTCCAATGCCGCC	gTCgTATCCAgTgCAgggTCCgAggTATTCgCACTggATACgACGGCATG
