# Supplementary material for: Novel and Conserved miRNAs Among Brazilian Pine and Other Gymnosperms
Source: Front Genet. 2019 Mar 22;10:222. doi: 10.3389/fgene.2019.00222 (PMC6448024; doi:10.3389/fgene.2019.00222)
Supplement: Supplementary file 9 [file Table_2.XLSX]

## Sheet: Página1
Table S2. Lenght distribution and abundance of A. angustifolia sRNAs
Library	Total reads	Unique		Redundant
		Reads	%	Reads	%
Size 18	813388	68302	8	745086	92
Size 19	917028	126600	14	790428	86
Size 20	1211135	225745	19	985390	81
Size 21	10201253	1092707	11	9108546	89
Size 22	2575721	260933	10	2314788	90
Size 23	826890	204913	25	621977	75
Size 24	2239186	964139	43	1275047	57
Size 25	720719	77909	11	642810	89
