# Supplementary material for: Novel and Conserved miRNAs Among Brazilian Pine and Other Gymnosperms
Source: Front Genet. 2019 Mar 22;10:222. doi: 10.3389/fgene.2019.00222 (PMC6448024; doi:10.3389/fgene.2019.00222)
Supplement: Supplementary file 10 [file Table_3.XLSX]

## Sheet: Página1
Table S3. Known miRNAs identified in A. angustifolia
miRNA family	Total reads	Sequence	Length	Reads	Species reported (miRBase)
miR156	90745	TGACAGAAGAGAGTGAGCAC	20	13367	ppt, atr, cca, han, har, htu, aly, ath, bna, bra, cpa, cme, mes, gma, mtr, vun, dpr, lus, ghr, tcc, mdm, ppe, csi, ctr, ptc, nta, sly, stu, vvi, ata, bdi, osa, sbi, sof, zma,
		TGACAGAAGAGAGGGAGCAC	20	35	hci, cme, dpr, ptc, vvi
		TGACAGAAGAAAGTGAGCAC	20	17	mdm,
		TGACAGAAGAGAGAGAGCAC	20	16	hpa, ath, ahy, bdi
		TGACAGAAGAGAGCGAGCAC	20	7	sbi, zma
		CGACAGAAGAGAGTGAGCAC	20	4	smo
		TGATAGAAGAGAGTGAGCAC	20	4	sly
		TGACAGAGGAGAGTGAGCAC	20	4	vvi
		TGACAGAAGAGAGTGAGTAC	20	4	har
		TGACAGAAGAGGGTGAGCAC	20	3	mtr
		CTGACAGAAGAGAGTGAGCA	20	2	stu
		TGACAGAAGAGAGTGAGCACT	21	121	gma
		CTGACAGAAGAGAGTGAGCAC	21	43	ama
		TTGACAGAAGAGAGAGAGCAC	21	12	ahy, mdm, far
		TGACAGAAGAGAGTGAGCACA	21	9	bna,rco, ssl, hvu, tae,
		TTGACAGAAGATAGAGGGCAC	21	6	cme, mtr
		TTGACAGAAGAGAGTGAGCAC	21	1	gma,
miR159	79256	CTTGGATTGAAGGGAGCTCC	20	77010	cpa, mdm,
		CTTGGATTGAAGGGAGCTCT	20	73	bdi
		TTGGATTGAAGGGAGCTCCA	20	7	pta
		CTTGGATTGAAGGGAGCTCCT	21	1602	ptc, sbi, sof, zma,
		CTTGGATTGAAGGGAGCTCCC	21	537	pta, smo
		TTTGGTTTGAAGGGAGCTCTA	21	24	pde
		ATTGGATTGAAGGGAGCTCCT	21	2	cme, osa
		TTTGGATTGAAGGGAGCTCCT	21	1	aly, ath
miR160	96	TGCCTGGCTCCCTGTATGCC	20	8	htu, gma, bdi
		TGCCTGGCTCCCTGTATGCCA	21	44	pab, ppt, smo, atr, cca, aly, ath, bna, bra, cpa, cme, rco, gma, mtr, vun, lus, tcc, aqc, mdm, ppe, ptc, nta, sly, stu, vvi, ata, bdi, far, osa, sbi, tae, ttu, zma,
		TGGCATACAGGGAGCCAGGCA	21	44	aau
miR164	1	TGGAGAAGCAGGGCACGTGCG	21	1	cln, aly, ath, bna, bra,
miR165	576	TCGGACCAGGCTTCATCCCC	20	23	aly,
		TCGGACCAGGCTTCATCCCCC	21	553	ath, bna, lus
miR166	1063366	TCGGACCAGGCTTCATTCC	19	5305	pde, atr, hbr, gma, vvi, bdi,
		GGACCAGGCTTCATTCCCC	19	196	cpa
		TCGGACCAGGCTTCATTCCC	20	2100	cme, gma, tcc, csi, sbi, zma,
		CGGACCAGGCTTCATTCCCC	20	919	gma
		TCTCGGACCAGGCTTCATTC	20	196	gma
		TCGGACCAGGCTTCATTCCT	20	124	aqc, sbi
		TCGGACCAGGCTTCATTCTC	20	4	cme
		TCGGACCAGGCTTCATTCCCC	21	997155	pta, ppt, smo, atr, hpa, hpe, aly, ath, bna, cpa, cme, mes, rco, gma, mtr, pvu, dpr, ssl, lus, ghr, tcc, aqc, mdm, ppe, csi, ptc, nta, sly, stu, vvi, ata, bdi, hvu, osa, ssp, zma,
		TCTCGGACCAGGCTTCATTCC	21	56326	atr, gma, bdi
		TCGAACCAGGCTTCATTCCCC	21	539	osa
		TCGGACCAGGCTTCATTCCCT	21	115	csi, osa
		TCGGACCAGGCTTCATTCCTC	21	61	pab, cme, mes, mtr, dpr, ssl, lus, tcc, aqc, sly, stu, osa, sbi, zma
		TCGGACCAGGCTTCATTCCCG	21	38	cpa, gma
		GGACTGTTGTCTGGCTCGAGG	21	30	aly, ath,
		GGAATGTTGTCTGGCTCGAGG	21	22	aly, gma, mtr, csi, stu, bdi, osa, zma
		TCGGACCAGGCTTCATTCCTT	21	9	pab, lus, ptc, ata, bdi
		CTCGGACCAGGCTTCATTCCC	21	2	bdi
		TCGGACCAGGCTTCATTCCCCC	22	224	hbr, lus, csi, ctr
		TCGGACCAGGCTTCATTCCCTT	22	1	crt
miR167	15618	TGAAGCTGCCAGCATGATCT	20	139	bna, lja
		TGAAGCTGCCAGCATGATCTG	21	1819	atr, cme, mes, gma, gso, lja, mtr, dpr, lus, csi, ptc, vvi, osa, sbi, sof, ssp, zma,
		TGAAGCTGCCAGCATGATCTT	21	15	cpa, cme, mes, ahy, gma, lus, tcc, csi, ptc
		TGAAGCTGCCAGCATGATCTC	21	2	lus, vvi
		TGAAGCTGCCAGCATGATCTA	21	1	aly, ath, bna, bra, cpa, cme, rco, gma, mtr, dpr, lus, ghr, tcc, mdm, ppe, ptc, nta, sly, stu, vvi, ata, bdi, osa, sbi, tae, zma,
		TGAAGCTGCCAGCATGATCTGA	22	11024	cpa, mes, gma, ppe, ccl, ctr, ata, bdi
		TGAAGCTGCCAGCATGATCTGG	22	2611	cca, aly, ath, rco, nta,
		TGAAGCTGCCAGCATGATCTGC	22	5	ata, tae
		TGAAGCTGCCAGCATGATCTAA	22	2	bna
miR168	4522	TCGCTTGGTGCAGGTCGGG	19	6	gma
		TCGCTTGGTGCAGGTCGGGA	20	76	cme
		TCGCTTGGTGCAGGTCGGGAA	21	4436	atr, cca, aly, ath, bna, bra, mes, rco, gma, mtr, vun, lus, tcc, mdm, ppe, ccl, crt, ptc, nta, nta, vvi
		TCGCTTGGTGCAGGTCGGGAC	21	2	bra, nta, sly,
		CCCGCCTTGCATCAACTGAAT	21	1	aly, ath, bra, mtr, ptc, sly
		TCGCTTGGTGCAGGTCGAGAA	21	1	bna
miR169	81	CAGCCAAGGATGACTTGCC	19	3	gma
		AGCCAAGGATGACTTGCCGG	20	2	gma
		AAGCCAAGGATGACTTGCCGG	21	68	gma
		CAGCCAAGGATGACTTGCCGG	21	8	aly, ath, bna, cme, rco, gma, mtr, vun, lus, tcc, aqc, mdm, ppe, ptc, nta, stu, vvi, ata, bdi, osa, sbi, zma,
miR171	2	TTGAGCCGCGCCAATATCACT	21	2	gma, lja, ssl, mdm, ppe, nta, vvi
miR319	11894	TTGGACTGAAGGGAGCTCC	19	49	pta
		TTGGACTGAAGGGAGCTCCC	20	5807	atr, cme, gma, mtr, lus, ppe, ptc,
		CTTGGACTGAAGGGAGCTCC	20	135	ppt, sly
		TTGGACTGAAGGGAGCTCCT	20	2	cme, ptc, stu
		TTGGACTGAAGGGTGCTCCC	20	1	osa, sbi, zma,
		CTTGGACTGAAGGGAGCTCCC	21	4522	ppt,
		TTGGACTGAAGGGAGCTCCCT	21	1367	cca, aly, ath, bra, hbr, mes, rco, aau, amg, gma, mtr, vun, lus, aqc, mdm, nta, sly, stu, vvi, tae
		TTTGGACTGAAGGGAGCTCCT	21	7	atr, tcc, csi, vvi
		CTTGGACTGAAGGGAGCTCCT	21	3	mes, vun
		TTGGACTGAAGGGTGCTCCCT	21	1	bdi
miR390	1958	AGCTCAGGAGGGATAGCGCC	20	6	gma
		AAGCTCAGGAGGGATAGCGCC	21	1952	ppt, atr, hex, aly, ath, bna, bra, cpa, cme, rco, gma, lja, mtr, lus, ghr, tcc, mdm, ppe, csi, ptc, nta, sly, vvi, ata, bdi, osa, sbi, zma
miR394	213	TTGGCATTCTGTCCACCTCC	20	213	atr, cca, aly, ath, bna, cpa, cme, mes, ahy, gma, ssl, lus, ghr, tcc, mdm, ppe, csi, ptc, nta, sly, stu, vvi, ata, bdi, osa, sbi, zma,
miR395	5	CTGAAGTGTTTGGGGGAACTC	21	5	atr, aly, ath, bna, bra, cme, mes, rco, gma, vun, lus, tcc, mdm, ppe, csi, ptc, nta, stu, vvi,
miR396	5004	TTCCACAGCTTTCTTGAACT	20	364	vvi
		TTCCACAGCTTTCTTGAACTT	21	4606	pta, atr, cca, aly, ath, bna, bra, cme, mes, rco, gma, mtr, ama, lus, tcc, aqc, bgy, mdm, ppe, ccl, ptc, nta, sly, stu, ata, bdi, osa, sbi, zma,
		TTCCACAGCTTTCTTGAACTG	21	17	aly, ath, cpa, cme, hbr, mes, aau, gma, lja, mtr, dpr, ssl, lus, ghr, tcc, aqc, mdm, csi, ptc, nta, sly, vvi, ata, bdi, osa, sbi, sof, ssp, zma,
		TTCCACGGCTTTCTTGAACTT	21	12	pab, tcc, ptc
		GCTCAAGAAAGCTGTGGGAAA	21	4	aly, ath, bra
		TTCCACAGCTTTCTTGAACTA	21	1	pab
miR397	10	TATTGAGTGCAGCGTTGATGA	21	9	lja,
		TTGAGTGCAGCGTTGATGAAA	21	1	mdm,
miR398	47	TGTGTTCTCAGGTCACCCCTG	21	47	aly, ath, bra
miR399	127	TGCCAAAGGAGAGTTGCCCTG	21	120	aly, ath, mes, rco, gma, mtr, pvu, tcc, mdm, csi, vvi, osa, sbi, zma,
		TGCCAAAGGAGAGTTGCCCTA	21	7	cme, aqc, mdm, csi, ptc, sly, stu, osa
miR403	1	TTAGATTCACGCACAAACTCG	21	1	har, hpe, htu, aly, ath, bna, bra, mes, rco, tcc, mdm, ppe, csi, ptc, vvi,
miR408	80	ATGCACTGCCTCTTCCCTGGC	21	1	pta, aly, ath, cme, mes, ahy, gma, mtr, vun, mdm, csi, ptc, vvi
		TGCACTGCCTCTTCCCTGGCTG	22	79	smo
miR5139	9	AAACCTGGCTCTGATACCA	19	9	rgl
miR529	127	AGAAGAGAGAGAGTACAGCCC	21	35	ppt,
		AGAAGAGAGAGAGTACAGCCT	21	1	bdi, zma
		AGAAGAGAGAGAGCACAGCCC	21	91	ppt
miR535	4	TGACAACGAGAGAGAGCACGC	21	447	pab, ppt, atr, cpa, rco, mdm, ppe, vvi, osa
		TGACAACGAGAGAGAGCACGT	21	2	mes, vun
		TGACAAGGAGAGAGAGCACGC	21	1	mdm,
		TGACGACGAGAGAGAGCACGC	21	1	mdm, ppe
miR858	4	TTCGTTGTCTGTTCGACCTTG	21	4	ath
miR894	104	CGTTTCACGTCGGGTTCACC	20	104	ppt
miR947	1	CATCGGAATCTGTTACTGTTTC	22	1	pde, pta
miR1314	12	TCGGCCTTGAATGTTAGGAGAA	22	12	pta
miR3711	1	TGGCGCTAGAAGGAGGGCCT	20	1	pab
miR4995	1	AGGCAGTGGCTTGGTTAAGGG	21	1	gma
miR5145	619	ACCTGTTTGGATTCTTGAGGGCTA	21	619	osa
miR6300	14553	GTCGTTGTAGTATAGTGG	18	14553	gma
miR6478	1	CCGACCTTAGCTCAGTTGGTG	21	1	ptc
