# Supplementary material for: Novel and Conserved miRNAs Among Brazilian Pine and Other Gymnosperms
Source: Front Genet. 2019 Mar 22;10:222. doi: 10.3389/fgene.2019.00222 (PMC6448024; doi:10.3389/fgene.2019.00222)
Supplement: Supplementary file 11 [file Table_4.XLSX]

## Sheet: Página1
Table S4. Known miRNA precursors predicted in A. angustifolia
mIRNA			PRECURSOR				miRNA 5P			miRNA 3P
miRNA family	miRNA locus	miRNA precursor ID(miRPREFeR)	precursor sequence and secondary structure	Length	Read counts	MFE	Sequence	Read counts	Length	Sequence	Read counts	Length
miR156	156	miRNA-precursor_153_C_156	UGCUGACAGAAGAGAGUGAGCACACAUAGCCCAGCACAUGAGACCAUGCGUUUAGCCAUGCGUGCUCACCAUCUCUUUCUGUCAGCA.((((((((((((((((((((((.(((.(((((.(((()))).))))).))).)))))))))))).)))))))))).	87	15116	-48.5	UGACAGAAGAGAGUGAGCAC	13367	20	GCUCACCAUCUCUUUCUGUCAGC	1583	23
miR159	159a	miRNA-precursor_902_C_159	GCCACAAUGCAUCUCUUACUUGGAUUGAAGGGAGCUCCCCGAAAUCCUCUUUGCAUGCCUAACUGCUGAGAUGGAAAAUUAGUAUUUCUCUCUGGAAUGAUAUUUUUGCUAUUUACUUUACAUUGAAUUUUUUAAAUCUGUGUUAGGAAGUGGGAAGUGACGGGAAGCUUCCUUCAGUCCAAUCGAGGGUUGUGUGGG.((((.(((.((((((((((((((((((((((.((((.((((((.(((.((((((.((.(((((((((((((((((.))))))))))))))))).))))))))))).)))).)))))).)))))))))))))))))))))).))))))).	198	91542	-71.8	CUUGGAUUGAAGGGAGCUCC	77010	20	AAGCUUCCUUCAGUCCAAUCG	3	21
	159b	miRNA-precursor_842_C_159b	GGGAGCUCCCUUCGGUCCAAUUAAGGAUGGUUCAGUACUGUUUCAGCUGCUGUAUCAUGGAUUCCACUGCUCUGUCAUCAUGGGCUUGACAUGACAGCAUGGUGGUGUGCAUGAGCCGGGAGCUGUGAUGUGACUGCGCUGGCCUUCCUUGGAUUGAAGGGAGCUCCA.((((((((((((((((((((((((((.((((.(((.(((((.((((((((.((.((((((((((((((())))))))))))))).)).)))))))).))))).))).)))).)))))))))))))))))))))))))).	168	91690	-91.2	AGCUCCCUUCGGUCCAAUU	244	19	CUUGGAUUGAAGGGAGCUCC	77010	20
miR160	160	miRNA-precursor_872	GCUGCCUGGCUCCCUGUAUGCCAUCUGCGUUGCCUAUCAAAGGGGAUAUGGUAUGCCUCGCAGUUGGCAUAGAGGGAAUCAAGCAGA.((((.(((.(((((.(((((((.(((((((.(((((.))))).))))))).))))))).))))).))).)))).	87	80	-47.1	UGCCUGGCUCCCUGUAUGCCA	44	20	GUUGGCAUAGAGGGAAUCAAG	3	21
miR166	166a	miRNA-precursor_700_C_166	AAGGGGAUUGCGGUCUGGCUCGAGGUCGUCGCGGCGCCCGCGAUGCCGUCGGACCAGGCUUCAUUCCCCUC.((((((.((.(((((((.((((((.((((((((.)))))))))).)))).))))))).)).)))))).	71	1008365	-46.2	AAGGGGAUUGCGGUCUGGCU	243	20	UCGGACCAGGCUUCAUUCCCC	997155	21
	166b	miRNA-precursor_701_C_166	AAGUUGUGGGGACUGUUGUCUGGCUCGAAGUCAUUGUUGUUGGUGCAGUGAUGUGUCCGAGUGACGCCGGACCAGGCUUCAUUCCCCCCAACUC.(((((.(((((.((((((((.((((((((.(((((((()))).)))))))))))).)))))))).))))).))))).	94	92632	-42.6	GGACUGUUGUCUGGCUCGAAG	33	21	CCGGACCAGGCUUCAUUCCCC	90796	21
	166c	miRNA-precursor_799_C_166	UGUUUGAGGGGAAUGUUGUCUGGCUCGAGGUCAUCCACUCGUUUCAGAUUGGAAAAUACCUGGUUGACUCUAUUGGGUGCCGUCGGACCAGGCUUCAUUCCCCUCAAAUU.((((((((((((((((((((.((((((.((((((.(((((.(()).))))).)))))))).)))).)))))))))))))))))))).	110	1008012	-54.5	GGAAUGUUGUCUGGCUCGAGG	22	21	UCGGACCAGGCUUCAUUCCCC	997155	21
	166d	miRNA-precursor_33	UUUGAGGGGAAUGUUGUCUGGCUCGACUUCGUCCAGAUUUUGGCGGACGCCGUCGGACCAGGCUUCAUUCCCCUCAAU.((((((((((((((((((.(((((((((()))))))))).)))))))))))))))))).	78	1008989	-47.7	GGAAUGUUGUCUGGCUCGACU	780	21	UCGGACCAGGCUUCAUUCCCC	997155	21
	166e	miRNA-precursor_407	GGGUGUGGGGAUUGUAGUCUGGCUCGAGACCGCGCGGGAUGUAUUAUAGUUAUUUCGAUGUUAUGUUGGUCUCGGACCAGGCUUCAUUCCCCUCAC.(((.(((((.((.(((((((.((((((((((((((((((.))))))).))))))))))).))))))).)).))))).))).	96	1063754	-47	Non detected	-	-	UCGGACCAGGCUUCAUUCCCC	997155	21
miR167	167a	miRNA-precursor_414_C_167	UGGUAAGAGAGGCUGAAGCUGCCAGCAUGAUCUGAUGUUUUGUGUAUUUUUGGAUCUCAUGCAUAAAGCAUGUGAAUUCACCCAUAUCAGAUCAUCUGGUAGCUUCAGCUUCUUUUGCUG.((((((((((((((((((((((((.((((((((((((.(((.((.((.(((((.))))).)))).))))))))))))))))))))))))))))))))))))))).	120	13848	-66.8	UGAAGCUGCCAGCAUGAUCUGA	11024	22	AGAUCAUCUGGUAGCUUCAGC	580	21
	167b	miRNA-precursor_484	UGAAGGGAACAGCUGAAGCUGCCAGCAUGAUCUGGUGAAUGUUUUAUAUGAGUGUUUUGUAUCAGUGCAUUUUAUUUAUUUACCAGAUCAUGGUGGUGGCCUCAACUUUUCCCUUCU.((((((((.((.(((.(((((((.((((((((((((((((((((((.(((.))).)))))))))))))))))))))).))))))).))).)).)))))))).	117	4785	-58.7	UGAAGCUGCCAGCAUGAUCUGG	2611	22	UACCAGAUCAUGGUGGUGGCC	2	21
	167c	miRNA-precursor_564	AGGUUGAAGCUGCCAGCAUGAUCUGGGAAGGGAAGCCAUGGAUGCACAUACGUAUUCUGGAUCUUGCCAGGUCAUCUGGCAGUUUCACCCG.((.((((((((((((.(((((((((.(((((((.(((((())))))))).)))).))))))))))))))))))))).)).	91	4788	-53.2	UGAAGCUGCCAGCAUGAUCUGG	2611	22	AGGUCAUCUGGCAGUUUCACC	6	21
	167d	miRNA-precursor_743	AGGAGAGGUUGAAGCUGCCAGCAUGAUCUGGUGAAUGUUUUAUAUGAGUGUUUUGUAUCAGUGCAUUUUAUUUAUUUACCAGAUCAUGGUGGUGGCCUCAACUUUUCCC.(((((((((((.(((((((.((((((((((((((((((((((.(((.))).)))))))))))))))))))))).))))))).))))))))))).	109	4783	-57.3	UGAAGCUGCCAGCAUGAUCUGG	2611	22	UACCAGAUCAUGGUGGUGGCC	2	21
miR168	168	miRNA-precursor_518_C_168	GUGGCUCGAAUUCGCUUGGUGCAGGUCGGGAACGAUUGUGUCCGCCCUUAGUUAAUGAUAAUAGUAAAGCGAGCUUUUUAAAAAAUUUUCAGGAUCUUAAUGGAGCUAAAAAUAGAAGGAAACCGAGAAGCUGUUCUGAUGUGGCGGAUUUGUUCCCUGCUUGCAUCAACUGAAUUUGAGCCAA.(((((((((((((.(((((((((((.(((((((((((((((((((((((((((((((((((.((((.((((())).)).))))))))))))))))))))))).).))))))))))))))).))))))))))).))))))))))))).	184	6801	-74.09	UCGCUUGGUGCAGGUCGGGAA	4436	21	CCCUGCUUGCAUCAACUGAAU	332	21
miR169	169a	miRNA-precursor_244_C_169	GAGCCGAAGCAGAUUGCAUAGCCGAGAACAACUUGCCGGCUAUUCUAUUGAUAUAUGUGGUCAUAUAUUCAGAUCACAUACAGAUUAGAUUAGAUGCCGGCAAGUUGUUCUCGGCUAUGCAAUCUGCUUCGGCUCU((((((((((((((((((((((((((((((((((((((((.(((((((((.(((((((((.))))))))).))))))))).)))))))))))))))))))))))))))))))))))))))).	136	1137	-99.7	AACAACUUGCCGGCUAUUCUA	1	21	GGCAAGUUGUUCUCGGCUAUG	918	21
	169b	miRNA-precursor_1003	UAGCAGGUAAUGAAGCCAAGGAUGAAUUGCCGCCAUCUAAUCUAAUCUGUAAGUUAUCUGAAUAUAUGACCACUAUGAAUAGACUAUGAAUAGAAUAGCCGGCAAGUUGUUCUUGGCUACGCAAUCUGCUU.(((((((((.((((((((((((.((((((.(.((((.((((.(((((.(((((.)))))))))).)).)).)))).).)))))).)))))))))))).))))))))).	131	195	-42.8	AAGCCAAGGAUGAAUUGCCGC	13	21	GGCAAGUUGUUCUUGGCUACG	72	21
	169c	miRNA-precursor_1906	UUCUGCCAUGAAGGGCCAUAGCAGGUAAUGAAGCCAAGGAUGAUUUGCCGGCAUCUAAUCUAAUCUGUAAGUGAUCUGAAUGGAUGACCACUAUGAAUAGAAUAGCCGGCAAGUUGUUCUUGGCUACGCAAUCUGCUUGGGCGCUCAUGCCAGAC.((((.(((((.(.((((((((((((.(((((((((((((((((((((.((((.((((((.(((()))).)).)).)).)))).))))))))))))))))))))).)))))))))))).)))))).)))).	155	1802	-72.7	AAGCCAAGGAUGAUUUGCCGG	938	21	GGCAAGUUGUUCUUGGCUACG	72	21
	169d	miRNA-precursor_1965	UUCUGCCAUGAAGGGCCAUAGCAGGUAAUGAAGCCAAGGAUGAUUUGCCGGCAUCUAAUCUAAUCUGUAUGUGAUCUGAAUAUAUGACCACAUAUAUCAAUAGAAUAGCCGGCAAGUUGUUCUCGGCUAUGCAAUCUGCUUCGGCUCUCAUGCCAGAC.((((.(((((.((((((((((((.((((.((((((((((((((((.((.((((.((((((((.((.)).)))))))))))).)))))))))))))))))).)))).))))))))))))))))).)))).	158	2886	-71.5	AAGCCAAGGAUGAUUUGCCGG	938	21	GGCAAGUUGUUCUCGGCUAUG	918	21
miR171	171a	miRNA-precursor_1013_C_171	UCUAGUGGGAUAUUGGAGCGGUUCAACCAGACAAUCUCAUUAUAAUGGGGUAUAAUGCUGUUGUUUGUUUGAGCCGUGCCAAUAUCGCACUAGC.((((((.((((((((.(((((((((.((((((((((((((())))))))))))))).))))))))).)))))))).)))))).	94	491	-50.4	GGAUAUUGGAGCGGUUCAACC	2	21	UUGAGCCGUGCCAAUAUCGCA	378	21
	171b	miRNA-precursor_725	UGAUGGAGCUGACCGUAUGUGAUGUUGGCUGGGCUCAAUCGGAUUACGAUACCAAAGAAGGGUGGUGCUCAUAUCUGAUUGAGCCGUGCCAAUAUCACAAUCUCAGCUUCGUCU.(((((((((((.(((((((((((((((((((((((((.((((((())))).))))))))))))))))))))))))))).))))))))))).	114	46	-63.1	GUGAUGUUGGCUGGGCUCAAU	4	21	UGAGCCGUGCCAAUAUCACAA	16	21
	171c	miRNA-precursor_726	AUGUGAUGUUGGCUGGGCUCAAUCGGAUUACGAUACCAAAGAAGGGUGGUGCUCAUAUCUGAUUGAGCCGUGCCAAUAUCACAA.(((((((((((((((((((((((((.((((((())))).))))))))))))))))))))))))))).	84	36	-47.1	GUGAUGUUGGCUGGGCUCAAU	4	21	UGAGCCGUGCCAAUAUCACAA	16	21
miR390	390a	miRNA-precursor_882_C_390	CAAAGCUCAGGAGGGAUAGCGCCCAUGGCAUUAUUAGCCUGUUGUUGCAGGAAGCCAGGAGACGCUAUCUAUCCUGAGCUUUU.(((((((((((.(((((((((((.((((((((())))))))))).).)))))))).))))))))))).	83	1998	-45	AAGCUCAGGAGGGAUAGCGCC	1952	21	CGCUAUCUAUCCUGAGCUUUU	13	23
miR394	394	miRNA-precursor_2068	AUACUGGCAUUCUGUCCACCUCCAUAUGGCGGAACACUUUUACUGUACGCGUAUAUGGAGGCGGACGGUAUGCCAAGUAA.(((((((((.((((((.((((((((((((((((.))).))).)))))))))).)))))).))))).)))).	80	611	-43.7	CUGGCAUUCUGUCCACCUCC	312	21	AGGCGGACGGUAUGCCAAGU	18	20
miR395	395a	miRNA-precursor_1987_C_395	GGGUGGCUAGAGUUCCCUCAACUACUUCAGAAAAACAAAUAGAUUUCAUUCCGUUACAUUUGAUGGGAAACGAAUUGAUUUGCUGAAGAGUUUGGGGGAACUCUGGCGAUCA.(((.((((((((((((((((((.((((((.(((((.((((((((((((()))))))).))))).))))))))))))).)))))))))))))))).))).	112	2712	-52.1	GUUCCCUCAACUACUUCAGAA	157	21	CUGAAGAGUUUGGGGGAACUC	2157	21
	395b	miRNA-precursor_1993	UGGGUGGCUACAGUUCUCCCAACUACUUCAGGAAAACGAAUACAUUUUAUUCUGUUUCAUUUCAUGCUGAAGAGUUUGGGGGAACUCUGGCGAUC.(((.((((.(((((((((((((.((((((.((((((((((.))))).)))).).)))))))).))))))))))).)))).))).	95	2514	-36.51	Non detected	-	21	CUGAAGAGUUUGGGGGAACUC	2157	21
miR396	396	miRNA-precursor_2067	UCAUGCUUUUCCACAGCUUUCUUGAACUUUAGUUGCGUAGGAGAAGAUGGUUUGGCGUUUGGCGGAUGCCUACAUGCCUGUGCUUGCUUAAAGUUCAAGAUUGCUGUGGGAAAACAUGGA(((((.(((((((((((((((((((((((((.(((((((.(((((.((.)).)).)))))))))))).))))))))))))))))))))))).))))).	120	5246	-56.8	UUCCACAGCUUUCUUGAACUU	4606	21	UUCAAGAUUGCUGUGGGAAA	1	20
miR399	399a	miRNA-precursor_159_C_399	CAGGAUAAUUGCAGGGGAGCUCUCCUUUGGCGGGUGAGACUGAUACAUGCUUAAUGCCAUUACUUUGGCUUUCUCUACUGCCUGCCAAAGGAGAGUUGCCCUGUGAUUGUCCUU.(((((((((((((((.(((((((((((((((((((((((((()))))))))))))))))))))))))).))))))))))))))).	114	136	-66.37	GGGGAGCUCUCCUUUGGCGGG	6	21	UGCCAAAGGAGAGUUGCCCUG	120	21
	399b	miRNA-precursor_160_C_399	CAGGAUAAUUGCAGGGGGGCUCUCCUUUGGUGGGUGAGAUUGCUACAUGCAUAAUGCUUUCUCAACUGCCUGCCAAAGGAGAGUUGCCCUGUGAUUGUCCUU.(((((((((((((((.(((((((((((((((((((((((()))))))))))))))))))))))).))))))))))))))).	102	129	-64	GGGGGGCUCUCCUUUGGUGGG	2	21	UGCCAAAGGAGAGUUGCCCUG	120	21
	399c	miRNA-precursor_2047_C_399	AGGAUAAUUGCAGGGGAGCUCUCCUUUGGCAGGUGAGAUUGAUACAUGCCUAAUGCUAUUCCUUUGGCUUCUCUAUUGCCUGCCAAAGGAGAGUUGCCCUGUGAUUGUUCC.((((((((((((((.((((((((((((((((((((((.(((.))).)))))))))))))))))))))).)))))))))))))).	111	134	-63.06	GGGGAGCUCUCCUUUGGCAGG	2	21	UGCCAAAGGAGAGUUGCCCUG	120	21
	399d	miRNA-precursor_410_C_399	UGCAGGGGAGCUCUCCUUUGGCGGGUGAGACUGAUACAUGCUUAAUGCCAUUACUUUGGCUUUCUCUACUGCCUGCCAAAGGAGAGUUGCCCUGUG.((((((.(((((((((((((((((((((((((()))))))))))))))))))))))))).)))))).	96	135	-53.27	GGGGAGCUCUCCUUUGGCGGG	6	21	UGCCAAAGGAGAGUUGCCCUG	120	21
	399e	miRNA-precursor_60_C_399	AGGAUAAUUGCAGGGGAGCUCUCCUUUGGCAGGUGAGAUUGAUACAUGCCUAAUGCUAUUCCUUUGGCUUUCUCUAUUGCCUGCCAAAGGAGAGUUGCCCUGUGAUUGUCCA.((((((((((((((.((((((((((((((((((((((.(((.))))))))))))))))))))))))).)))))))))))))).	112	134	-67.16	GGGGAGCUCUCCUUUGGCAGG	2	21	UGCCAAAGGAGAGUUGCCCUG	120	21
miR408	408	miRNA-precursor_1278	UAGGCAGCCGGGAAGAGAUAGCGCAUGGGAAUUCCAUUUACAGAAAGGCGUCUGUGUUUGAUAUUCUCAUGCACUGCCUCUUCCCUGGCUGCU.(((((((((((((((.(((.(((((((((((((((((()))))))))))))))))).))).)))))))).))))))).	93	93	-55.6	GCCGGGAAGAGAUAGCGCAU	1	20	UGCACUGCCUCUUCCCUGGCUG	79	22
miR529	529a	miRNA-precursor_1047_C_529	AGCUAAAACUCGUAGAAGAAGAGAGAGAGCACAGCCUGCGCCGAAAAAUCUAAAGUUCAAACUGUAGCCAUAGUUUUCAGGCUGUGCUCUCUCUCUUCUCCAACAUAUUUUGGUG.(((((((.((.(.((((((((((((((((((((((.(((.((())).))))))))))))))))))))))))).).)).))))))).	115	542	-51.9	AGAAGAGAGAGAGCACAGCCU	357	21	AGGCUGUGCUCUCUCUCUUC	1	21
	529b	miRNA-precursor_1048_C_529	UGGAGAAGAGAGAGAGCACAGCCUGAAAACUAUGGCUACAGUUUGAACUUUAGAUUUUUCGGCGCAGGCUGUGCUCUCUCUCUUCUUCU.(((((((((((((((((((((((((((.((())).))).)))))))))))))))))))))))).	89	544	-51.4	AGAAGAGAGAGAGCACAGCCU	357	21	GCUGUGCUCUCUCUCUUCUUC	2	21
	529c	miRNA-precursor_1495_C_529	AAACUCAUAGAAGAAGAGAGAGAGCACAGCCUGUGCCGAAAAAUCUAAAGUUCAAACUGUAGCCAUAGUUUUCAGUUAUCAGGCAGUGGCUAUGCUCUCUCUCUUCUCCUUCAGGGUUC.(((((((.(((((((((((((((.((((((((.(((((.((()))))))))))))))).))))))))))))))).)).))))).	119	540	-49.1	AGAAGAGAGAGAGCACAGCCU	357	21	Non detected	-	-
	529d	miRNA-precursor_1536_C_529	UAGAAGAAGAGAGAGAGCACAGCCUGUGCCGAAAAAUCUAAAGUUCAAACUGUAGCCAUAGUUUUCAGUUAUCAGGCAGUGGCUAUGCUCUCUCUCUUCUCCUU.((.(((((((((((((((.((((((((.(((((.((()))))))))))))))).))))))))))))))).)).	104	540	-44.6	AGAAGAGAGAGAGCACAGCCU	357	21	Non detected	-	-
	529e	miRNA-precursor_568_C_529	GAAGGAGAAGAGAGAGAGUACAGCCCUGCCUGAUAACUGAAAACUAUGGCUACAGUUUGAACUCUAGAGUUUUCGGCACAGGUUGUGCUCUCUCUCUUCUUCU.(((((((((((((((((((((((.((((((((((((((.((())).))))))))))))))))))))))))))))))))))))).	103	463	-51.5	AGAAGAGAGAGAGUACAGCCC	35	21	GUUGUGCUCUCUCUCUUCUUC	383	21
miR1314	1314a	miRNA-precursor_488_C_1314	ACUCUCCUACAUUUAGGGUCGCCGCACCAUAAAAAGUUGCAUAAAGCGUCGGCCUUGAAUGUUAGGAGAGA.((((((((((((((((((((.((())).)))))))))))).)))))))).	71	6878	-34.15	CUCCUACAUUUAGGGUCGCCG	1188	21	UCGGCCUUGAAUGUUAGGAGAG	4523	22
	1314b	miRNA-precursor_191	UGGUAAGCAAUGAAGGAAACUCUCCUACAUUUAGGGUCGCCGCACCAUAAAAAGUUGCAUAAAGCGUCGGCCUUGAAUGUUAGGAGAGAGUCUUUCUUUGUUUGCCC.(((((((((.((((((((((((((((((((((((((.((())).)))))))))))).)))))))))))))).))))))))).	107	6904	-53.55	CUCCUACAUUUAGGGUCGCCG	1188	21	UCGGCCUUGAAUGUUAGGAGAG	4523	22
	1314c	miRNA-precursor_1239	UGGCAUAGAUGGCCUGGUAGGCAACGAACGAAACCCUUCUAAAUUUAAGGUCGCCGCUCCAUCAAAAGUUGUGUAAAGCGUCGGCCUUGAAUGUUAGGAGAGAGUCUUUCUUUGUUUGCCCAUGCCAUCUUGCCU.((((.((((((((((((((((.(((.(((.((((((((((((((((((.((((.((())).)))).))))))))))).))))))).))).))).))))))))).))))))))))).	135	5853	-60.2	CUUCUAAAUUUAAGGUCGCCG	560	21	UCGGCCUUGAAUGUUAGGAGAG	4523	22
	1314d	miRNA-precursor_1240	AGAUGGCCUGGUAGGCAACGAACGAAACCCUUCUAAAUUUAAGGUCGCCGCUCCAUCAAAAGUUGUGUAAAGCGUCGGCCUUGAAUGUUAGGAGAGAGUCUUUCUUUGUUUGUCCAUGCCAUCC.((((((.((((((((((.(((.(((.((((((((((((((((((.((((.((())).)))).))))))))))).))))))).))).))).))))))).))).)))))).	124	5921	-51.5	CUUCUAAAUUUAAGGUCGCCG	560	21	UCGGCCUUGAAUGUUAGGAGAG	4523	22
