# Supplementary material for: Novel and Conserved miRNAs Among Brazilian Pine and Other Gymnosperms
Source: Front Genet. 2019 Mar 22;10:222. doi: 10.3389/fgene.2019.00222 (PMC6448024; doi:10.3389/fgene.2019.00222)
Supplement: Supplementary file 12 [file Table_5.XLSX]

## Sheet: Página1
Table S5. Novel miRNA precursors predicted in A. angustifolia
Loci		Precursor				nmiRNA 5P			nmiRNA 3P
nmiRNA	nmiRNA precursor ID (nmiRPREFeR)	Sequence	Lenght	Read count	MFE	Sequence	Read count	Length	Sequence	Read count	Length
Aang-nmiR001	nmiRNA-precursor_195_N_A	CCACUGUGGGAUGAUGUCAAAAAUGGAGUCGUAGGCGGAUGAUGUGAACACAUUCUUCACUUUUUUCUUUUUUUGACAUCACACCCGCGGUGA.(((((((((.((((((((((((.((((....(((.(((.(((((....))))).))).)))..)))).))))))))))))..))))))))).	93	303638	-41.7	ACUGUGGGAUGAUGUCAAAAA	945	21	UUUGACAUCACACCCGCGGUGA	294457	22
Aang-nmiR002	nmiRNA-precursor_302_N_A	UAUGUAUUCAUCUAUCACUGUGGAAAUGAGGUGAACUACACCCGUUUACAUCCUUCCCCGGUGAUUGAUGAAGACAUU.((((.((((((.(((((((.((((..((.((((((.......)))))).)).)))).))))))).)))))).)))).	78	299835	-30.1	UAUUCAUCUAUCACUGUGGAAA	4092	22	UCCCCGGUGAUUGAUGAAGACA	231531	22
Aang-nmiR003	nmiRNA-precursor_581_N_A	CGGCGUGGGCGACCGGGGAAAAUUUUUCUCAUAUCGAUCUUGUUAUUCUUAUAUCAAAGCAGAAGAAUUUUCCCUGAUCCGCCCAUGCCC.(((((((((((.((((((((((((((((......(((..............))).....)))))))))))))))).).)))))))))).	90	132298	-40.4	CGUGGGCGACCGGGGAAAAUU	51	21	UUUUCCCUGAUCCGCCCAUGCC	102252	22
Aang-nmiR004	nmiRNA-precursor_477_N_A	UGAAGACUUUGACAUUCCUGUUGCGGAGGUGGUAGUAGACCAGACUCGCCAUCUAACAAGACUCGCCAUCUGGAUGGCGAGUCGGAUCUACUACAACCUCCGCAACAGGAAUGUCAAAGUCUUCAU((((((((((((((((((((((((((((((.((((((((((.(((((((((((((...............))))))))))))))).)))))))).)))))))))))))))))))))))))))))).	126	83829	-94.36	UAGUAGACCAGACUCGCCAUC	82793	21	CGAGUCGGAUCUACUACAACCU	243	22
Aang-nmiR005	nmiRNA-precursor_748_N_A	GUACUCUUGACAGCCCGAAAUCAGCGAGUUUGCUAUGCGAAGACAAUGGAGUAUCAAACUGGCUGAUUCGGACUAUCAAGAGUGA.(((((((((.((.(((((.(((((.((((((..((((............)))))))))).)))))))))).)).))))))))).	85	82708	-38	UGACAGCCCGAAAUCAGCGAGU	75705	22	UGGCUGAUUCGGACUAUCAAG	311	21
Aang-nmiR006	nmiRNA-precursor_1797_N_B	CAGGUGGUCGGCGAGAAGAAUCCUUUCCCGAUGUGGUCCGGAACAUCAAUUCCAGGUGGUCGGCGAGAAGAUUCUUUUGUAGACGACCUA	90	76565	-36.8	GUGGUCGGCGAGAAGAAUCC	37665	20	Non detected	-	-
Aang-nmiR007	nmiRNA-precursor_1452_N_A	UUGGUCUUUGUGAUAUUUAACUUCUUUUGUUGUGGGCUUACAUGUCUGUCGAUGUUGUAGCUAGCUCUGGCUCAUUCCAUUUAUAGCUACGAUAUCAGCAGACAUGUAGGCCAACCACCACUAGUUAUAUCAUAGCGAUUAU.(((((.((((((((..(((((......((.((.(((((((((((((((.(((((((((((((....(((......)))....))))))))))))).))))))))))))))).)).))....))))))))))))).))))).	142	73017	-63.1	UGGGCUUACAUGUCUGUCGAUG	141	22	UCAGCAGACAUGUAGGCCAACC	71657	22
Aang-nmiR008	nmiRNA-precursor_189_N_A	UGGAGAGUUUUGCAUCCCAAACAUCGUCCAGAAAUACAGGGUAUUUAUUUUAGUGUCUUUAUCUUGGUCUUAGAUACCCUCUAGUUUGGACGAUGUUUGGAAUGCAAAACAUCUUCU.((((((((((((((.((((((((((((((((..((.((((((((((.......................)))))))))).)).)))))))))))))))).))))))))).))))).	117	62299	-55.8	UCCCAAACAUCGUCCAGAAAUA	41135	22	GUUUGGACGAUGUUUGGAAUG	548	21
Aang-nmiR009	nmiRNA-precursor_582_N_A	AUGGCGUCAGAGGUGAUAUCUCGAACAUCCUGCAGCCAUUCUCUAUUCCCUUUGCUCUGCUUGGCCUAGAGAUUGUGCCAUCAGUCAAAGUGCAGUGGCUGCACGACUUCGAGAUAUUUCCUUUGACGCCAC.((((((((((((.(((((((((((..((.((((((((((.........(((((..(((..(((((........).)))).))).)))))...)))))))))).)).))))))))))).)))))))))))).	132	47232	-65.3	UCUCGAACAUCCUGCAGCCAUU	44752	22	UGGCUGCACGACUUCGAGAUA	546	21
Aang-nmiR010	nmiRNA-precursor_1273_N_B2	AGGAGGCGGAGGAGGCGAGACAUGACUGGUAAACAGAUGGGGCACUAAAAAUGAGAAGUGCUGUUAAGAAAGAUGGUGUUAUAUUUAGUGUUCUAUUCAUCUGCUUGUGCUUUCUAAAUGGGAAAUGUAGUCCGAUCUGGACAGAGUUAUUGACGAUAAUAGAUCUAUUGCCUUCUUGAAGCAGUAUUUGUUUUGUUUAGCGCCCCAUCUGAUUACCGGUCUUUCUCUCCUUGCCUAAGUUUC	243	37279	-93.6	CUGGUAAACAGAUGGGGCACU	181	21	CGCCCCAUCUGAUUACCGGUC	36806	21
Aang-nmiR011	nmiRNA-precursor_12_N_A2	UCGUCUAUCACCGUGGACCGAUGUAAAAAAAUUACAUUGCCCUUUCUGUGAUUUUUAUUUUUAUUUUUUACGUCAGGUCCUCUGUGAUUGAUGC.((((.(((((.(.((((((((((((((((((((((..........))))))...........))))))))))).))))).).))))).)))).	94	21441	-30.8	UCACCGUGGACCGAUGUAAAA	354	21	UUACGUCAGGUCCUCUGUGAUU	17626	22
Aang-nmiR012	nmiRNA-precursor_193_N_A	AAUGCAACCACCAUCCGGCACUUGAUGUCAAAAAUUACAAUGCUUGCUCUUUGAUCUUUUUGACGUCAGGUCCUCGAUGGUUGAUGCAUA.(((((.(.((((((.((.(((((((((((((((...(((..........)))...)))))))))))))))))..)))))).).))))).	90	18386	-35.7	CCAUCCGGCACUUGAUGUCAAA	39	22	UGACGUCAGGUCCUCGAUGGUU	16623	22
Aang-nmiR013	nmiRNA-precursor_1642_N_A	CGUAUUCAACCACCAUUGAGCGCUUGGUGUCAAAAAAUUCAAUGUCAGCUCUUUGGUUUUUUUAACAUCAGGCCCUCGAUGAUUGAUGAAUACC.(((((((.(...(((((((.(((((((((.((((((.((((.(......).)))).)))))).))))))))).)))))))...).))))))).	94	13462	-34	CCAUUGAGCGCUUGGUGUCAAA	7534	22	UAACAUCAGGCCCUCGAUGAUU	310	22
Aang-nmiR014	nmiRNA-precursor_1738_N_A2	AUUCUUGGAUUUAUGGAAGACGAACCCGACGAACCUGCACAAGCAAGGAUGUUUUCAUUAAUCAAGAAC.(((((((..(((..(((((((...........(((((....)).))).)))))))..)))))))))).	69	13373	-14.9	UCUUGGAUUUAUGGAAGACGAACC	8615	24	AGGAUGUUUUCAUUAAUCAAGAAC	19	24
Aang-nmiR015	nmiRNA-precursor_1915_N_B	UGGAUCUGGGUCGUCACGGUCGGUCCGCCUUCUUGGGUGUGCACCUGCCCUCACGUCCCUUCUG	64	13041	-24.9	GGUCGUCACGGUCGGUCCGCC	3356	21	Non detected	-	-
Aang-nmiR016	nmiRNA-precursor_498_N_A	CCUCCGAGGAAAUAAUGUGAAGAACACAUUGACUACAGUUAUGUUCUUCACAUCCUUUCCUCGGAGA.(((((((((((..((((((((((((.((((....))))..))))))))))))..))))))))))).	67	12997	-38.5	CGAGGAAAUAAUGUGAAGAAC	1048	21	UCUUCACAUCCUUUCCUCGGA	7684	21
Aang-nmiR017	nmiRNA-precursor_475_N_A	GGGCGUGGGGGCGUUGGACAAAACCGGUGUAAGAUUUUAGGGAUUUAUCUUACAAGAGUUUUGCCAAUACCUCCCAUGCCU.((((((((((.(((((.((((((...((((((((...........))))))))...))))))))))).)).)))))))).	81	11945	-40.7	CGUGGGGGCGUUGGACAAAACC	353	22	UUUUGCCAAUACCUCCCAUGCC	11321	22
Aang-nmiR018	nmiRNA-precursor_1712_N_A	UGCGCCGUAUUCAUUAACCAUAGAGGAAAUAAUUUCAAGAGACACCAAGCAGUAUCAGACUCGGCUGCCUUACUCGACAUCUUUUUUCCCCUGUGGUUAAUGAAUACAUCGUAA((((..(((((((((((((((((.(((((.........(((.......(((((..........)))))....))).........))))).)))))))))))))))))..)))).	114	11727	-40.77	CCGUAUUCAUUAACCAUAGAG	328	21	CCUGUGGUUAAUGAAUACAUCG	7218	22
Aang-nmiR019	nmiRNA-precursor_32_N_A	CACCAUCGAGGCUUGACGUCAAAAAAAAUACAAAGUCCGCUCUUUGAUUUUUUUUUACGUCAGGUCCUCUAUGGUU.(((((.((((((((((((.(((((((((.(((((......)))))))))))))).)))))))).)))).))))).	76	11414	-35.3	CCAUCGAGGCUUGACGUCAAAA	119	22	UUACGUCAGGUCCUCUAUGGUU	8998	22
Aang-nmiR020	nmiRNA-precursor_376_N_A	AGGGCUGUCCGUGAUUGGGCAUAAGUUAUCUAGGGUUUAUUGAUGUUUUUUUUUUUGGUUUAAAAACCUAGAUAAUUCAUACCCAAUCACCGACAGCCUU.((((((((.(((((((((.((.(((((((((((.((((.....................))))..))))))))))).)).))))))))).)))))))).	100	6535	-45.4	AGGGCUGUCCGUGAUUGGGCA	15	21	UCAUACCCAAUCACCGACAGC	3981	21
Aang-nmiR021	nmiRNA-precursor_425_N_B	GUGUGAGAGAAGAGUAUGGGCGUGGGAGCGUUGGAGAAAGCUGGUGUAAGAGCGGGCAUGGGAGUGUUGGAGAAAGCUGGUGUAAGAGGUCGGUGGUUUUCUCUUAUAAGAGUUUUUCCAAUUCCGCCCAUGCCUUUGGUCUUCUUCAC.((((.((((((.((.(((((((((.(.(((((((((((((.((......)).))).......(((.(((((((((((.((........)).))))))))))).)))....))))))))))..).))))))))).)).)))))))))).	149	6158	-61	Non detected	-	-	UUUUUCCAAUUCCGCCCAUGCC	5945	21
Aang-nmiR022	nmiRNA-precursor_494_N_A2	ACGAUUCGCAUUAUUUGCGCCGUAUUCAUUAACCAUAGAGGAAAUAAUAUCAGGAGACACCAAUAAGUAUCAGAGUGGGCGACCUCAGUCGACAUCUUUUUCCCCUAUGAUUAAUGAAUACAUCGUAAUAAAAGAAUCGA.((((((...(((((.(((..(((((((((((.(((((.(((((........((.....))..........(((((.(((.......))).)).))).))))).))))).)))))))))))..))))))))..)))))).	140	5009	-44.1	CCGUAUUCAUUAACCAUAGAG	328	21	CCUAUGAUUAAUGAAUACAUCG	4168	22
Aang-nmiR023	nmiRNA-precursor_657_N_A	CUAGGGCACUCGUGACUGUCGUGGAUGUAUAUCAGCGAACUCGGCCAAUUAAGAGUUCGUCCGGCUCAUGUACAUGCACGACGGUCACGACUGCCCUAU.(((((((.((((((((((((((.((((((((.(((((((((..........)))))).....))).)))))))).)))))))))))))).))))))).	99	4579	-59.2	UGACUGUCGUGGAUGUAUAUC	4464	21	UGUACAUGCACGACGGUCACG	6	21
Aang-nmiR024	nmiRNA-precursor_400_N_A	AGAGCACGGUGCCCAGCCAAGAAUGAUUUGCCCGCCAAUUAGAUAUAUCUAUAUAUCUAUAUCUAUAAAUUAUAGUGGGCAGGUCAUUCUUGGUGCUGCAUCUUGCUCG.(((((.(((((...((((((((((((((((((((.(((((((((((..........))))))))...)))...))))))))))))))))))))...))))).))))).	109	3727	-55.02	CAGCCAAGAAUGAUUUGCCCGCC	565	23	GGCAGGUCAUUCUUGGUGCU	1089	20
Aang-nmiR025	nmiRNA-precursor_1045_N_B2	CAGCCGCAUCAGGUCUCCAAGGUGAACAGCCUCUUGGCCAUAGAAAAAUUGUAGGUUAUGGGGAAGUCGGAAAGCAGAUCCGUAAACUUCGGAGAAGAAGGGAUUUGGCAGAUCCGUAACUUCGGGAAAAGGUUGGCUCUUAAGGGUUGGGCGCGUUGGGCCUUUGGUGGACGGCUC	177	3525	-64	CCGCAUCAGGUCUCCAAGGUG	3447	21	Non detected	-	-
Aang-nmiR026	nmiRNA-precursor_206_N_A	UUGUGGAUAGGAGGAGGAUUCAUGUGAAUAUUUGUUCCGAAAAUUUCUUGAACGAGAUUGUUCAUAUAAAUCCUUCUGCUGUCCAUAU.(((((((((.(((((((((.((((((((((((((((.(((...)))..)))))))..))))))))).))))))))).))))))))).	88	3344	-40.2	UGGAUAGGAGGAGGAUUCAUG	1	21	UAAAUCCUUCUGCUGUCCAUA	3062	21
Aang-nmiR027	nmiRNA-precursor_538_N_A	UACCACCGUGGACCUGGUGUGAAAAAAAUACAUUGUCUGCUCUUUGAUUUUUUUCACGUCAGGACCUCGGUGGUU.(((((((.((.(((((((((((((((((.((..(......)..))))))))))))))))))).)).))))))).	75	2601	-37.9	CCACCGUGGACCUGGUGUGAA	10	21	UCACGUCAGGACCUCGGUGGUU	1810	22
Aang-nmiR028	nmiRNA-precursor_230_N_B2	AGGGAGUCCGGAGACGUCGGCGGGGGCCUCGGGAAGAGUUAUCUUUUCUGUUUAACAGCCUGCCCACCCUGGAAACGGCUCAGCCGACGUCGGCGGAGCCCG	102	2574	-49.3	UCCGGAGACGUCGGCGGGGGC	1114	21	Non detected	-	-
Aang-nmiR029	nmiRNA-precursor_740_N_A	GGAAGGAAAUGUGUUAGAAAACCAUUGACUAUCAAAAGAGAGGCAGCCAGCAGCAGCGGACAACAGCUCUGAGAUGUUUUUUGCUUCUGUUUUGAUAGCCAGUGGCAAUCUUGCACAUUUUGUUCA.(((.(((((((((.(((...((((((.(((((((((.((((((((..((((....(((((....).))))...))))..)))))))).))))))))).))))))...))).))))))))).))).	126	2184	-54.9	AAAACCAUUGACUAUCAAAAGA	47	22	UUUUGAUAGCCAGUGGCAAUC	1364	21
Aang-nmiR030	nmiRNA-precursor_1757_N_B2	CCCGGCGGCCGUGGUUCACAAACGCCUGCGCCCUCGCGGCGGGCCGCGCCCCUCGCGGCGGGGCCCUUCGGGGCACCCUUGCGGCUCCGUGGCGCUGGCCGGCGGGCUUUCCAUCGACGGUCUUGGA	127	1798	-72.4	UGCGCCCUCGCGGCGGGCC	74	19	GCGCUGGCCGGCGGGCUUUC	454	20
Aang-nmiR031	nmiRNA-precursor_614_N_A2	AGGCAUCUUGACCUCGCCAACAAUCUCAGCGACGAUGAUGGAGGCUUAAGUCUUGUAUGAUAUAUAUACACAUUGUAUAUGUAACGUGAUGAGCUGAGAUUGUUGGAGAGGUUCGAGAUGCCC.((((((((((((((.((((((((((((((....((.((((((((....)))))......((((((((((...)))))))))).))).))..)))))))))))))).)))).)))))))))).	123	1751	-65.2	ACCUCGCCAACAAUCUCAGC	110	22	UGAGAUUGUUGGAGAGGUUCG	847	21
Aang-nmiR032	nmiRNA-precursor_847_N_A	CAGGAGAAGAGAGAAAGCACAUCCCCUGCCUGAUAACUGAAAACUAUGGCUAUAGUUUGAACUCUAGAUUUUUCGGCACAGGUUGUGCUCUCUCUCUUCUUCUA.(((((((((((((.((((((.((..((((.((.(((((((((((((....)))))))....)).)).)).)).))))..)).)))))).))))))))))))).	104	1283	-43.3	AGAAGAGAGAAAGCACAUCCC	814	21	GUUGUGCUCUCUCUCUUCUUC	383	21
Aang-nmiR033	nmiRNA-precursor_1571_N_A	GGAGGUUUUACCACGCCCGCCCAUGCCUAUUAUAUUCUUAAGAAAAUUUCCAUACUUUUCGCUGCCAUGGCCGUUAGAACCGGCGACUCGAGCAAGAACACUUGGACGCUUCUUAUUGUUCUUGUUUGUGUUCUUCUUAACAAUAUGGUAGGCGUUGCCGGUCUGGUAAAACUUUA.((((((((((((.(((.((..((((((((((((((.(((((((.........................((((.......))))(((.((((((((((((...(((....)))...)))))))))))).))).))))))).)))))))))))))).)).))).)))))))))))).	176	1238	-68.2	UUACCACGCCCGCCCAUGCCUA	379	22	GGCGUUGCCGGUCUGGUAAAA	571	21
Aang-nmiR034	nmiRNA-precursor_5_N_A	AGUCUGGUCCUAUUCCGUUGGCCUGGGAAUUAGCAUGGAAUAACGUGAUAGGAGUCUGGCC.(((.(((((((((.(((((.((((........)).))..))))).))))))).)).))).	61	1232	-18.3	GUCCUAUUCCGUUGGCCU	563	18	GAAUAACGUGAUAGGAGUCUG	12	21
Aang-nmiR035	nmiRNA-precursor_839_N_B2	AUUUCGUUCCCAUGCUUGUUAUCUCUGUGCGGCGUCUCGAUGAGCUCUUUUUUGAACAAAAUGGUGGGCCGCAAAUCCCCACUGAAGGGAGGGAUGCCGCGCAGAAAUAAAAGCAUGGGAACGAAAA	127	1203	-68.1	AUGCUUGUUAUCUCUGUGCGGC	548	22	CCGCGCAGAAAUAAAAGCAUG	19	21
Aang-nmiR036	nmiRNA-precursor_210_N_A	AAUUCGUUUUUGAUGGAGCCUUGUUCCUAUUUACUGGCAACCCUGAAGGGAGUAAGAUUUCUCGGAACGGAUUUUCAAUAAAUAGGAACACAGGUUUUAUCACAGACGAAUA.((((((((.(((((((((((((((((((((((.(((.((((.....(((((......))))).....)).)).))).)))))))))))).))))))))))).)))))))).	112	1122	-46	CCUUGUUCCUAUUUACUGGCA	932	21	UCAAUAAAUAGGAACACAGGUU	133	22
Aang-nmiR037	nmiRNA-precursor_749_N_A2	UGAUAAAUUAGUCAACUCAAGUCUUUGAAAUAUAUUGGAAGGGUAUGGGCUAGGAUGGGCCAUAGAAUCUCCUAUGUAUCCAUCUGUAUUUUUUUAAAGAUUUGAGUUGUCCAAUCUAUCAA(((((.(((.(.((((((((((((((((((.....((((.((((((.((((......))))((((......)))))))))).)))).....)))))))))))))))))).).))).))))).	122	855	-42.6	AGUCAACUCAAGUCUUUGAAA	14	21	UUAAAGAUUUGAGUUGUCCAA	666	21
Aang-nmiR038	nmiRNA-precursor_8_N_A	UGGGAGUGGGAGGAACGGGCAAAAACUUGUCUGAGACAUAGUUUUCCCGGCUCCUCCCAUUCCUC.(((((((((((((.((((..((((((((((...)))).))))))))))..))))))))))))).	65	830	-37.9	AGUGGGAGGAACGGGCAAAAACU	96	23	UUUUCCCGGCUCCUCCCAUUCC	662	22
Aang-nmiR039	nmiRNA-precursor_458_N_A	CGGAUAAAUUGGACAACUCAAUCUUUGAAAUAUCGCAAAGAGGCAUGGAGUCUAGGGGGAAUGAUUCUCUCUUUUAAGAUAUCUCAAGGACUUGAGCUGUCCAAUUUAUCUA.((((((((((((((.((((((((((((.(((((..((((((....((((((..........))))))))))))...))))).))))))).))))).)))))))))))))).	112	777	-48.5	AUUGGACAACUCAAUCUUUGA	260	21	CUCAAGGACUUGAGCUGUCCAA	113	22
Aang-nmiR040	nmiRNA-precursor_1233_N_A	AAGGGCACCGCAUACAGCAAGUGGAAAACUAGAAUAAGCGUGAUAAACACCUCGUGUCAUUUUUUGUCUUUCACGAACGGAAAGGUGUUUAUCAGGGGUAUUUCAGUUCUUCACUUGCUAAAUGCCGUGACUCUC.(((((((.((((..((((((((((.((((.(((((..(.((((((((((((((((...............))))).......))))))))))).)..))))).)))).))))))))))..)))).))).)))).	135	713	-55.41	CAGCAAGUGGAAAACUAGAAU	11	21	UAUUUCAGUUCUUCACUUGCU	506	21
Aang-nmiR041	nmiRNA-precursor_447_N_A2	UUUGUUGUGGGCUUACAUGUCUGUCGAUGUUGUAGCUAGCUCUGGCUCAUUCCAUUUAUAGCUACACUAUCAGCAGAUAUGUCAGCCAACCACCACCACUCAUAUCACAGCAAU.((((((((((((.((((((((((.((((.((((((((....(((......)))....)))))))).)))).)))))))))).))))..................)))))))).	114	668	-45.36	UGGGCUUACAUGUCUGUCGAUG	141	22	UCAGCAGAUAUGUCAGCCAACC	379	22
Aang-nmiR042	nmiRNA-precursor_875_N_A2	AAUCUGCAUCCACAAUGCACAUUUUUAGUCUGAAACUGCAUAUAUAUAGUAAAAAUGUGCAUUGCAUAUCUGAAUUUGCAUCUACAAUUCACAUCUUUAGUAUGCAGUUUCAGACUAAAGAUGUGUAUUGUGAUGCAGAUU.(((((((((.((((((((((((((((((((((((((((((((......((((.(((((.((((....................)))).))))).))))))))))))))))))))))))))))))))))))))))))))).	141	664	-69	CACAUUUUUAGUCUGAAACUG	317	21	UUCAGACUAAAGAUGUGUAUU	235	21
Aang-nmiR043	nmiRNA-precursor_92_N_A	ACCUCCGAAUUCCGCGACGCUCCACCAUAACAUGGUGGUCAUCAAAGCCAUUUAUCGUGGACCGUCGCUGAAUUCGGAGGG.(((((((((((.((((((.(((((.((((.(((((..........))))))))).))))).)))))).))))))))))).	81	590	-47.3	UCCGAAUUCCGCGACGCUCCA	255	21	GGACCGUCGCUGAAUUCGGAG	143	21
Aang-nmiR044	nmiRNA-precursor_9_N_B	UUUUGCUGUCCAUCAAAGAAGGCAUAUGCACAAAACAAUUCCCAACUAUCUACUUCCAACAAAUGCUUCAUCUGGUAUAUGCGGGCAUUCAUGGACCAGCAAAU	104	559	-22.9	UUGCUGUCCAUCAAAGAAGGC	377	21	Non detected	-	-
Aang-nmiR045	nmiRNA-precursor_214_N_A	UGACAGUGGAAGGUUGUGUCACAUUUUUCUGUGAACAAAAUUUCAAACUCGUGAGAUAAGAAAUUUUUCAACUUUGUAAAUGUCAUCUCACGAGUUUGAAAUUUUGGUCAUAGAGAAAUAUUACACAGUCUUUUCCACUGUCA.((((((((((((((((((...((((((((((((.((((((((((((((((((((((..((.((((..((....)).)))).)))))))))))))))))))))))).))))))))))))...)))))).).))))))))))).	143	465	-71.7	UUUCUGUGAACAAAAUUUCAA	112	21	UUUGAAAUUUUGGUCAUAGAG	38	21
Aang-nmiR046	nmiRNA-precursor_384_N_A	CAGGAGUGGGAUGCGAGGAUAAGACUAAGAUAGCUUUCCGAUAGCUGGAUAGAGAUUGAUAGUCUUUCCUACGCCUCCCAUUCCUC.((((((((((.(((((((.(((((((.(((..((.((((.....)))).))..)))..))))))))))).))).)))))))))).	86	442	-42.8	AGUGGGAUGCGAGGAUAAGACU	259	22	UCUUUCCUACGCCUCCCAUUCC	172	22
Aang-nmiR047	nmiRNA-precursor_150_N_A2	UUAGAUUGAUCAGAAUUGAAAAACUUGCCUAUAUUAUUAGAAUCCCCUCUGAAAAAUAAAAGCUUCAAUUCAACAAACUAAUGAAUCCCCUCUAACAAUAUAGGCAUGUUUUUCAAUUCUGAUAAAUCUAU.((((((.((((((((((((((((.((((((((((.(((((........((((..........))))(((((.........)))))....))))).)))))))))).)))))))))))))))).)))))).	131	392	-45.2	AGAAUUGAAAAACUUGCCUAU	126	21	AGGCAUGUUUUUCAAUUCUGA	40	21
Aang-nmiR048	nmiRNA-precursor_492_N_B	CCAUUGAGCACUUGUUGUCAAAAAAAUUCAAUGUCCGCUUUGAUUUUUUUGACAUCAGGCCCUCGAUGA	69	370	-27	CCAUUGAGCACUUGUUGUCAA	9	21	UUUUUUUGACAUCAGGCCCUC	206	21
Aang-nmiR049	nmiRNA-precursor_1215_N_A	UUCUUGUGAUGAUAAGGCCCUAAUGACACAAUCUGUUAAUCAUUAUAUGGAUUAUCAGAUGGUGUUAUUUGGGCUUGUCAUUGCAAGAC.(((((((((((((((.(((.((((((((.(((((.(((((........))))).))))).)))))))).)))))))))))))))))).	89	369	-45.6	UGAUAAGGCCCUAAUGACACAA	269	21	GUGUUAUUUGGGCUUGUCAUU	27	21
Aang-nmiR050	nmiRNA-precursor_671_N_A	UUACAAAUGAUCUUAUUGAAUACUGGUGAAAGGGGUUUUACACAAGUCCCCAUUUACCAGUCCUCAAUGAGAUCAUUUGUAA.((((((((((((((((((..(((((((((.((((............)))).)))))))))..)))))))))))))))))).	82	343	-44.6	UUAUUGAAUACUGGUGAAAGG	12	21	UUACCAGUCCUCAAUGAGAUC	279	21
Aang-nmiR051	nmiRNA-precursor_918_N_B	UGCUGGCAGUGUUCAUGUAUAUGUUGGUCUGCAGAGUGUAUGGCCUGCUGGGAAUUGUGCCCAGAAAUUCCAUGUCUAUCUCAUCAAACAGCCAGGUGCACCCGUACUCCCCCAACGAGAUAGACAUGGAAUUUAUGGGUACAAUUCCCAGCAGGCCAUACACCCUGCAGUCCAACAUAUACGUGAAUGCUGCCAGCG	198	330	-149.85	GUCUGCAGAGUGUAUGGCCUG	272	21	CCUGCAGUCCAACAUAUACG	1	20
Aang-nmiR052	nmiRNA-precursor_459_N_A	AGGAGGGUAAGUUCAUCUAUUCCAAAGCAGAUAGAUUGCCAUAUAUUUUUUUUUGAGGAUGUCAACGCUGGCAUCAGAAAGACCUUGCAAAAUAUUUCUUUGGUUUGAGGGUUAGUCUUUUAGCUUUGGACAACUUAUAAAUUUUAUUUGGCAUCUGUCUGCUUCGGAAUACGUGAGAUCAUCCUUUA.(((((((...(((((.((((((.((((((((((((.((((.(((....(((.((((..((((...(((((....(((..((((((.((((.((......)).))))))))))..))).)))))....)))).)))).)))...))).)))))))))))))))).)))))).)))))...))))))).	188	275	-67.6	UUCCAAAGCAGAUAGAUUGCCA	86	22	GCAUCUGUCUGCUUCGGAAUA	41	21
Aang-nmiR053	nmiRNA-precursor_1400_N_B	CGGCAAUGAAUCGGCUGAAUCGCGAUUCGAUGCCGAUUGACUCCUUUCGGCAAUGAAUCGGCAAAAAAUCGCGAUUCAGCCGAUUCAUUGCCGA	94	231	-64.6	GCAAUGAAUCGGCUGAAUCGC	141	21	Non detected	-	-
Aang-nmiR054	nmiRNA-precursor_1257_N_A	CUAGGGCACUCGUGACCGUCGUGGAUGUAUAUCAGCGAACUCGGCCAAUUAAGAGUUCGUCCGGCUCAUGUACAUGCACGACGGUCACGACUGCCCUAU.(((((((.((((((((((((((.((((((((.(((((((((..........)))))).....))).)))))))).)))))))))))))).))))))).	99	223	-61.4	UGACCGUCGUGGAUGUAUAUC	175	21	UGCACGACGGUCACGACUGCC	14	21
Aang-nmiR055	nmiRNA-precursor_1619_N_B	AGUGUGGCCUAUCGAUCCUUUAGGUUCCUCGAAAUUUGAGGCUAGAGGUGUCAGAAAAGUUACCACG	67	218	-20.2	GUGGCCUAUCGAUCCUUUAG	33	20	CUAGAGGUGUCAGAAAAGUUAC	105	22
Aang-nmiR056	nmiRNA-precursor_1708_N_A	GGGUUUCUUGAUGAUGAUAACCGUUGACGCCCAGUCGGAGGGGCUGACUGCUUACGCGGCUCCGCUGAUGCGAAAUUCACGGUUUGUCUGAAAGAUGCUA.(((.((((...(((((..(((((.(((((...(((((.(((((((.(.......)))))))).))))))))....))))))))))))...)))).))).	100	180	-34.4	CUUGAUGAUGAUAACCGUUGACG	15	23	CACGGUUUGUCUGAAAGAU	43	19
Aang-nmiR057	nmiRNA-precursor_1415_N_A	UCUUUUCCCUAGGAGGUGUCGGCUAUGCUGAAAUCGGUCGUACUGAAAUACACCUCAAUGCAAAAGAUGAGCCAAAGUAGAGAGGUGUAGUUCGGUACGAUCGAUUUCGGUAUAGUUCGACUCCUAGGGAAAAGU.(((((((((((((...((((((((((((((((((((((((((((((.((((((((..(((...............)))..)))))))).))))))))))))))))))))))))).)))))))))))))))))).	135	176	-82.16	UGCUGAAAUCGGUCGUACUGA	78	21	GGUACGAUCGAUUUCGGUAUA	70	21
Aang-nmiR058	nmiRNA-precursor_1183_N_B2	AAAACGGUCCAGUCCUGAAUGGCAUGACUUGCAAAUUAUGUUGGCUUGUUGGGGUGUGUGAUAUGUAGCUUUUUGUGUGGUGGGCUUACAUGCCUUUUGCUGUUGUAGCUAACUCUGUCUCAUUCUCAUUCCAUUUAUAGCUACACUAUUAGCAGAUAUGUAGGCCAGCCACAACCACUCAUAUCACAGCAAUUAUUUUUAAUAUCAGCCAUUAUUCAAGAGCCUACACAAUUUGUAAGGCCAUGCUAAUCGGGACUUCAUCGUU	265	173	-102.07	UGGCAUGACUUGCAAAUUAUG	9	21	CAAUUUGUAAGGCCAUGCUAAU	145	22
Aang-nmiR059	nmiRNA-precursor_152_N_B	AGAUAGCCUGAGUUGUUAGGGUCUGUAAGAAGUGUCCAGCAUUUCUCGUCUGAAAAGACCAAAAAACAUAAACAAACUUUAGUAGCAUACUAUAUAUUUAAGGUCUUAAGCUGUUGAAGUCGAUAUGGUUUUAAGUGUCUCGUGCUUGUAUGCAUGAUGCAUAGGAAUGUAUUGAAACUUCUAUGUAUAUUUAUAUCUGUUUUGGUGAUUAAUAAAGUAUGUGUACAUGAUGUAAAUAUACAUAGAAGUUUCAAUACAUUCCUAUGCAUCAUGCAUACAAGCACGAGACACUUAAAACCAUAUCGACUUCAACAGCUUAAGACCUUAAAUAUAUAGUAUGCUACUAAAGUUUGUUUAUGUUUUUUGGUUUUUUCAAAUGAGAAAUGCUGGACACUUCUU…	422	147	-335.72	AGUGUCCAGCAUUUCUCGUCU	4	21	UGAGAAAUGCUGGACACUUCU	127	21
Aang-nmiR060	nmiRNA-precursor_173_N_A	AGAGAGUAGAUGGUAUGUUUCUACUGAGUUGGUUUCCAAAACUACAGAGCUAUGUAUAUUUUGGAACCUACUUAGUGAAAACAUGCCAUCUUCUCUUC.(((((.(((((((((((((.((((((((.((((.((((((.((((......))))..)))))))))).)))))))).))))))))))))).))))).	98	147	-47.9	UGUUUCUACUGAGUUGGUUUCC	68	22	AACCUACUUAGUGAAAACAUG	2	21
Aang-nmiR061	nmiRNA-precursor_34_N_A	CAGGCGUGGGCGUCUUGGACAAAGCUGGUCCAGGAGUUUAAAACUUUCUCUUAUCAAAGUUUUUCCAAUGCCGCCCAUGCCUU.(((((((((((.((((((.((((((.....(((((...........))))).....))))))))))).).))))))))))).	83	123	-36	CGUGGGCGUCUUGGACAAAGC	21	22	UUUUUCCAAUGCCGCCCAUGCC	91	22
Aang-nmiR062	nmiRNA-precursor_1265_N_A	AGAAUAUCAGUCCCGUAUUGAAGAUCAACCCAUAAUACACGAAGUUUCAGUAUGGGGUUGAUCUUCAAUAUGGCGCUGAUAUUCA.((((((((((.(((((((((((((((((((...((((..((....)).)))).))))))))))))))))))).)))))))))).	85	101	-49.6	CCCGUAUUGAAGAUCAACCCA	11	21	GGUUGAUCUUCAAUAUGGCGC	59	21
Aang-nmiR063	nmiRNA-precursor_228_N_A	CAAAAGCUCCUUUGAUUUUGAUUUUCAGUACGAAUACAAACCGUGAAAGGAUUUGUAUUCGUACUGAAAAUCAAAAUCAAAUGAGCUUUU.((((((((.((((((((((((((((((((((((((((((((......)).)))))))))))))))))))))))))))))).))))))))	90	86	-54.8	UUUUGAUUUUCAGUACGAAUA	13	21	UUCGUACUGAAAAUCAAAAUC	8	21
Aang-nmiR064	nmiRNA-precursor_915_N_A2	GAGUAAGGGUUUUAACUCAUGGAUAUGCAUAACCAGCAUCUUAAACAAGGCGAAGCCGAAGCUUGCUACCCCCAAUCUAAUUUGAUGAAUAUUUAGAUUGGCGGUAGCUUCGGCGUCUCCAUGUUUCAUGCAUAUCCAUGAGUUAAAACCCUUACUCA((((((((((((((((((((((((((((((............(((((.((.((.(((((((((....(((.(((((((((............))))))))).)))))))))))).)).)).))))).)))))))))))))))))))))))))))))).	158	72	-87.62	GUUUUAACUCAUGGAUAUGCA	42	21	CAUAUCCAUGAGUUAAAACCC	18	21
Aang-nmiR065	nmiRNA-precursor_451_N_A	CAUUUCUAUUGUUUAUUGAUUUGAUGCUAAUGAAUGAAAUGAGGGUUUUUGGUGGUUUUUCAUCGUUACCCUCAUUUUAUUUCUUAACACCAGACUAAUGAACAACAGAAGUG.((((((.((((((((((.((((.((.(((.(((((((((((((((...((((((....))))))..))))))))))))))).))).)).)))).)))))))))).)))))).	113	46	-46.9	UUUAUUGAUUUGAUGCUAAUGA	3	22	CUUAACACCAGACUAAUGAACA	12	22
